# Supplementary material for: Polylactic Acid Cellulose Nanocomposite Films Comprised of Wood and Tunicate CNCs Modified with Tannic Acid and Octadecylamine
Source: Polymers (Basel). 2021 Oct 24;13(21):3661. doi: 10.3390/polym13213661 (PMC8588324; doi:10.3390/polym13213661)
Supplement: Supplementary file 1 [file polymers-13-03661-s001.zip]

Archive with 1 entries (1 files):
- polymers-1416861-supplementary.pdf
